# Supplementary material for: Frequent detection of Saffold cardiovirus in adenoids
Source: PLoS One. 2019 Jul 3;14(7):e0218873. doi: 10.1371/journal.pone.0218873 (PMC6608973; doi:10.1371/journal.pone.0218873)
Supplement: S5 Table — (ZIP) [file pone.0218873.s005.zip]

Archive with 4 entries (4 files):
- Cardio-Rohdaten/1655993_2015_07_27_09_29_05.zip
- Cardio-Rohdaten/1705159_2016_01_28_09_24_08.zip
- Cardio-Rohdaten/1707047_2016_02_03_08_54_24.zip
- Cardio-Rohdaten/LC480-Cardio-Läufe.pdf
